# Supplementary material for: Cultivar Differentiation and Origin Tracing of Panax quinquefolius Using Machine Learning Model-DrivenComparative Metabolomics
Source: Foods. 2025 Apr 14;14(8):1340. doi: 10.3390/foods14081340 (PMC12027468; doi:10.3390/foods14081340)
Supplement: Supplementary file 1 [file foods-14-01340-s001.zip]

Archive with 1 entries (1 files):
- foods-3300227-supplementary.pdf
